# Supplementary material for: Structure-Function Insights into the Dual Role in Nucleobase and Nicotinamide Metabolism and a Possible Use in Cancer Gene Therapy of the URH1p Riboside Hydrolase
Source: Int J Mol Sci. 2024 Jun 27;25(13):7032. doi: 10.3390/ijms25137032 (PMC11241417; doi:10.3390/ijms25137032)
Supplement: Supplementary file 1 [file ijms-25-07032-s001.zip]

Archive with 1 entries (1 files):
- ijms-3032749-supplementary.pdf
